# Supplementary material for: In Silico Prospecting for Novel Bioactive Peptides from Seafoods: A Case Study on Pacific Oyster (Crassostrea gigas)
Source: Molecules. 2023 Jan 9;28(2):651. doi: 10.3390/molecules28020651 (PMC9867001; doi:10.3390/molecules28020651)
Supplement: Supplementary file 1 [file molecules-28-00651-s001.zip]

Archive with 1 entries (1 files):
- molecules-2048452-supplementary.pdf
